# Supplementary material for: Redescription of holotypes of four Alopecosa species (Araneae, Lycosidae) from China
Source: Zookeys. 2020 Jul 3;945:85–97. doi: 10.3897/zookeys.945.52287 (PMC7351794; doi:10.3897/zookeys.945.52287)
Supplement: XML Treatment for Alopecosa disca [file zookeys.945.52287-treatment2.xml]

<!DOCTYPE tp:taxon-treatment
  PUBLIC "-//TaxonX//DTD Taxonomic Treatment Publishing DTD v0 20100105//EN" "tax-treatment-NSO.dtd">
<tp:taxon-treatment xmlns:tp="http://www.plazi.org/taxpub"><tp:treatment-meta><kwd-group><label>Taxon classification</label><kwd><named-content xmlns:xlink="http://www.w3.org/1999/xlink" content-type="kingdom">Animalia</named-content></kwd><kwd><named-content xmlns:xlink="http://www.w3.org/1999/xlink" content-type="order">Araneae</named-content></kwd><kwd><named-content xmlns:xlink="http://www.w3.org/1999/xlink" content-type="family">Lycosidae</named-content></kwd></kwd-group><mixed-citation publication-type="journal"><person-group><name><surname>Tang</surname><given-names>Jia</given-names></name><name><surname>Xu</surname><given-names>Xiang</given-names></name><name><surname>Yin</surname><given-names>Haiqiang</given-names></name><name><surname>Marusik</surname><given-names>Yuri M.</given-names></name><name><surname>Huang</surname><given-names>Zongguang</given-names></name></person-group><article-title>Redescription of holotypes of four <italic><tp:taxon-name><tp:taxon-name-part taxon-name-part-type="genus" reg="Alopecosa">Alopecosa</tp:taxon-name-part></tp:taxon-name></italic> species (<tp:taxon-name><tp:taxon-name-part taxon-name-part-type="order">Araneae</tp:taxon-name-part></tp:taxon-name>, <tp:taxon-name><tp:taxon-name-part taxon-name-part-type="family">Lycosidae</tp:taxon-name-part></tp:taxon-name>) from China</article-title><source>Zookeys</source><day>03</day><month>7</month><year>2020</year><volume>945</volume><fpage>85</fpage><lpage>97</lpage><pub-id pub-id-type="doi">10.3897/zookeys.945.52287</pub-id></mixed-citation></tp:treatment-meta><tp:nomenclature><tp:taxon-name><object-id xmlns:xlink="http://www.w3.org/1999/xlink" content-type="arpha" xlink:type="simple">0D1636B7-6B99-5904-A14B-2684276A5ADB</object-id>
            <tp:taxon-name-part taxon-name-part-type="genus" reg="Alopecosa">Alopecosa</tp:taxon-name-part>
            <tp:taxon-name-part taxon-name-part-type="species" reg="disca">disca</tp:taxon-name-part>
          </tp:taxon-name><tp:taxon-authority>Tang, Yin &amp; Yang, 1997</tp:taxon-authority><xref ref-type="fig" rid="F1">Figures 1</xref><xref ref-type="fig" rid="F2">, 2</xref><xref ref-type="fig" rid="F10">, 10</xref><tp:nomenclature-citation-list><tp:nomenclature-citation><tp:taxon-name>
                <tp:taxon-name-part taxon-name-part-type="genus" reg="Alopecosa">Alopecosa</tp:taxon-name-part> <tp:taxon-name-part taxon-name-part-type="species" reg="disca">disca</tp:taxon-name-part></tp:taxon-name><comment>Tang, Yin &amp; Yang in <xref ref-type="bibr" rid="B17">Yin et al. 1997</xref>: 64, fig. 27a–d (♀); <xref ref-type="bibr" rid="B13">Song et al. 1999</xref>: 317, fig. 187E (♀, republication of the original figures).</comment></tp:nomenclature-citation></tp:nomenclature-citation-list></tp:nomenclature><tp:treatment-sec sec-type="material" id="SECID0E1OAC"><title>Type.</title><p><bold><italic>Holotype</italic></bold> ♀ (<named-content xmlns:xlink="http://www.w3.org/1999/xlink" content-type="dwc:institutional_code" xlink:type="simple">HNU</named-content>, Lyco-<italic>Alop</italic>-0004-001): China, Gansu Province, Lanzhou City, Yuzhong County, Temple Majiamiao, 13.VII.1981, leg. Yingqiu Tang. Temple Majiamiao: <named-content xmlns:xlink="http://www.w3.org/1999/xlink" content-type="dwc:verbatimCoordinates" xlink:type="simple"><named-content content-type="geo-json" specific-use="{&#34;type&#34;:&#34;Point&#34;,&#34;coordinates&#34;:[104.118667,35.850000]}" id="NCID0EPPAC" xlink:type="simple">35°51'N, 104°7.12'E</named-content></named-content> (information supplied by present authors).</p></tp:treatment-sec><tp:treatment-sec sec-type="diagnosis" id="SECID0EUPAC"><title>Diagnosis.</title><p>Epigyne of this species is similar to that of <italic><tp:taxon-name><tp:taxon-name-part taxon-name-part-type="genus" reg="Alopecosa">A.</tp:taxon-name-part> <tp:taxon-name-part taxon-name-part-type="species" reg="chagyabensis">chagyabensis</tp:taxon-name-part></tp:taxon-name></italic> Hu &amp; Li, 1987, a species known from Xizang Autonomous Region of China. Both species are lacking anterior hood, have base of septum width much longer than septal stem length, both have distinct copulatory opening, but can be separated by septum width/length ratio 2.5 in <italic><tp:taxon-name><tp:taxon-name-part taxon-name-part-type="genus" reg="Alopecosa">A.</tp:taxon-name-part> <tp:taxon-name-part taxon-name-part-type="species" reg="disca">disca</tp:taxon-name-part></tp:taxon-name></italic> and 1.8 in <italic><tp:taxon-name><tp:taxon-name-part taxon-name-part-type="genus" reg="Alopecosa">A.</tp:taxon-name-part> <tp:taxon-name-part taxon-name-part-type="species" reg="chagyabensis">chagyabensis</tp:taxon-name-part></tp:taxon-name></italic>. Two species well differ by the shape of the endogyne (compare Fig. <xref ref-type="fig" rid="F1">1F–I</xref> and fig. 64-2 in <xref ref-type="bibr" rid="B2">Hu 2001</xref>).</p><fig id="F1" position="float" orientation="portrait"><object-id xmlns:xlink="http://www.w3.org/1999/xlink" content-type="doi" xlink:type="simple">10.3897/zookeys.945.52287.figure1</object-id><object-id xmlns:xlink="http://www.w3.org/1999/xlink" content-type="arpha" xlink:type="simple">36F45527-70E1-57EA-9AC0-C0A0A390F255</object-id><label>Figure 1.</label><caption><p><italic><tp:taxon-name><tp:taxon-name-part taxon-name-part-type="genus" reg="Alopecosa">Alopecosa</tp:taxon-name-part> <tp:taxon-name-part taxon-name-part-type="species" reg="disca">disca</tp:taxon-name-part></tp:taxon-name></italic> Peng, Yin, Zhang &amp; Kim, 1997, female. <bold>A</bold> Habitus, dorsal view <bold>B</bold> eyes, front view <bold>C</bold> chelicera, ventral view <bold>D</bold> sternum, ventral view <bold>E</bold> epigyne <bold>F</bold> vulva <bold>G</bold> vulva, showing the detailed left half <bold>H</bold> vulva, moved slightly from the normal ventral view <bold>I</bold> vulva, showing the detailed right half. Abbreviations: <bold><italic><abbrev xmlns:xlink="http://www.w3.org/1999/xlink" xlink:title="accessorial gland" id="ABBRID0ELCAE" xlink:type="simple">Ag</abbrev></italic></bold> accessorial gland, <bold><italic><abbrev xmlns:xlink="http://www.w3.org/1999/xlink" xlink:title="copulatory duct" id="ABBRID0ERCAE" xlink:type="simple">Cd</abbrev></italic></bold> copulatory duct, <bold><italic><abbrev xmlns:xlink="http://www.w3.org/1999/xlink" xlink:title="septal base" id="ABBRID0EXCAE" xlink:type="simple">Sb</abbrev></italic></bold> septal base, <bold><italic><abbrev xmlns:xlink="http://www.w3.org/1999/xlink" xlink:title="spermatheca" id="ABBRID0E4CAE" xlink:type="simple">Sp</abbrev></italic></bold> spermatheca, <bold><italic><abbrev xmlns:xlink="http://www.w3.org/1999/xlink" xlink:title="septal stem" id="ABBRID0EDDAE" xlink:type="simple">Ss</abbrev></italic></bold> septal stalk. Scale bars: 1 mm (<bold>A, B, D</bold>); 0.5 mm (<bold>C</bold>); 0.1 mm (<bold>E–I</bold>).</p></caption><graphic xmlns:xlink="http://www.w3.org/1999/xlink" xlink:href="zookeys-945-085-g001.jpg" position="float" orientation="portrait" xlink:type="simple" id="oo_428129.jpg"><uri content-type="original_file" xlink:type="simple">https://binary.pensoft.net/fig/428129</uri></graphic></fig></tp:treatment-sec><tp:treatment-sec sec-type="description" id="SECID0ESDAE"><title>Description.</title><p>Body (Fig. <xref ref-type="fig" rid="F1">1A</xref>) length 16.0, carapace 7.9 long, 5.0 wide, abdomen 8.8 long, 5.8 wide (data from original description by <xref ref-type="bibr" rid="B17">Yin et al. 1997</xref>: 64). Carapace dark reddish brown. Cervical and radial grooves distinct, darker than body color. Fovea linear, short, but a little thick. Head region wide, with anterior margin almost 4/5 width of thorax region. Anterior eye row straight, almost as wide as median one, posterior row widest. Eye sizes and inter-distances (Fig. <xref ref-type="fig" rid="F1">1A, B</xref>): <abbrev xmlns:xlink="http://www.w3.org/1999/xlink" xlink:title="anterior median eye" id="ABBRID0EEEAE" xlink:type="simple">AME</abbrev> 0.30, <abbrev xmlns:xlink="http://www.w3.org/1999/xlink" xlink:title="anterior lateral eye" id="ABBRID0EIEAE" xlink:type="simple">ALE</abbrev> 0.27, <abbrev xmlns:xlink="http://www.w3.org/1999/xlink" xlink:title="posterior median eye" id="ABBRID0EMEAE" xlink:type="simple">PME</abbrev> 0.49, <abbrev xmlns:xlink="http://www.w3.org/1999/xlink" xlink:title="posterior lateral eye" id="ABBRID0EQEAE" xlink:type="simple">PLE</abbrev> 0.47; <abbrev xmlns:xlink="http://www.w3.org/1999/xlink" xlink:title="distance between AMEs" id="ABBRID0EUEAE" xlink:type="simple">AME–AME</abbrev> 0.19, <abbrev xmlns:xlink="http://www.w3.org/1999/xlink" xlink:title="distance between AME and ALE" id="ABBRID0EYEAE" xlink:type="simple">AME–ALE</abbrev> 0.2, <abbrev xmlns:xlink="http://www.w3.org/1999/xlink" xlink:title="distance between PMEs" id="ABBRID0E3EAE" xlink:type="simple">PME–PME</abbrev> 0.49, <abbrev xmlns:xlink="http://www.w3.org/1999/xlink" xlink:title="distance between PME and PLE" id="ABBRID0EAFAE" xlink:type="simple">PME–PLE</abbrev> 0.67. Clypeus height 0.23. Chelicerae black-brown, with three promarginal and two retromarginal teeth (Fig. <xref ref-type="fig" rid="F1">1C</xref>). Both labium and endites black brown, with reddish brown distal parts. Sternum (Fig. <xref ref-type="fig" rid="F1">1D</xref>) brown, with metallic luster. <abbrev xmlns:xlink="http://www.w3.org/1999/xlink" xlink:title="sternum length" id="ABBRID0EMFAE" xlink:type="simple">STL</abbrev> 3.52, <abbrev xmlns:xlink="http://www.w3.org/1999/xlink" xlink:title="sternum width" id="ABBRID0EQFAE" xlink:type="simple">STW</abbrev> 2.82 (Fig. <xref ref-type="fig" rid="F1">1D</xref>). Palp and legs reddish brown, robust, without any distinct annuli. Leg measurements: I 18.30 (5.00, 6.60, 3.80, 2.90); II 16.70 (4.80, 5.80, 3.60, 2.50); III 15.00 (4.50, 5.00, 3.60, 1.90); IV 20.40 (6.10, 7.00, 5.00, 2.30) (data from original description by <xref ref-type="bibr" rid="B17">Yin et al. 1997</xref>: 64), leg formula 4123. Dorsum of abdomen (Fig. <xref ref-type="fig" rid="F1">1A</xref>) dark brown mixed yellowish brown. Cardiac mark distinct, dark brown and large. Posterior half of abdomen with 4 or 5 chevrons (because the type specimen has been wrinkled, chevron patterns showed in color photos of the present paper are not clearer than those showed in line drawings of the original paper). Venter of abdomen grey yellowish in the middle and dark grey laterally.</p><p>Epigyne (Figs <xref ref-type="fig" rid="F1">1E–I</xref>, <xref ref-type="fig" rid="F2">2</xref>) wider than long. Atrium and anterior hood absent. Septum weakly sclerotized, with short stem (<italic><abbrev xmlns:xlink="http://www.w3.org/1999/xlink" xlink:title="septal stem" id="ABBRID0ELGAE" xlink:type="simple">Ss</abbrev></italic>) and broad base (<italic><abbrev xmlns:xlink="http://www.w3.org/1999/xlink" xlink:title="septal base" id="ABBRID0EQGAE" xlink:type="simple">Sb</abbrev></italic>); stem shorter than base height. Spermathecae with clavate head, slender and curved stalk, and accessorial gland (<italic><abbrev xmlns:xlink="http://www.w3.org/1999/xlink" xlink:title="accessorial gland" id="ABBRID0EVGAE" xlink:type="simple">Ag</abbrev></italic>) situated at the place near copulatory duct. Copulatory ducts short, slightly twisted.</p><fig id="F2" position="float" orientation="portrait"><object-id xmlns:xlink="http://www.w3.org/1999/xlink" content-type="doi" xlink:type="simple">10.3897/zookeys.945.52287.figure2</object-id><object-id xmlns:xlink="http://www.w3.org/1999/xlink" content-type="arpha" xlink:type="simple">14C6876E-E1AE-5D8D-93DB-03CA94AB8697</object-id><label>Figure 2.</label><caption><p><italic><tp:taxon-name><tp:taxon-name-part taxon-name-part-type="genus" reg="Alopecosa">Alopecosa</tp:taxon-name-part> <tp:taxon-name-part taxon-name-part-type="species" reg="disca">disca</tp:taxon-name-part></tp:taxon-name></italic> Peng, Yin, Zhang &amp; Kim, 1997, female. <bold>A</bold> Epigyne <bold>B</bold> vulva <bold>C</bold> vulva, showing the detailed left half <bold>D</bold> vulva, showing the detailed right half. Abbreviations: <bold><italic><abbrev xmlns:xlink="http://www.w3.org/1999/xlink" xlink:title="accessorial gland" id="ABBRID0EWHAE" xlink:type="simple">Ag</abbrev></italic></bold> accessorial gland, <bold><italic><abbrev xmlns:xlink="http://www.w3.org/1999/xlink" xlink:title="copulatory duct" id="ABBRID0E3HAE" xlink:type="simple">Cd</abbrev></italic></bold> copulatory duct, <bold><italic><abbrev xmlns:xlink="http://www.w3.org/1999/xlink" xlink:title="fertilization duct" id="ABBRID0ECIAE" xlink:type="simple">Fd</abbrev></italic></bold> fertilization duct, <bold><italic><abbrev xmlns:xlink="http://www.w3.org/1999/xlink" xlink:title="septal base" id="ABBRID0EIIAE" xlink:type="simple">Sb</abbrev></italic></bold> septal base, <bold><italic><abbrev xmlns:xlink="http://www.w3.org/1999/xlink" xlink:title="spermatheca" id="ABBRID0EOIAE" xlink:type="simple">Sp</abbrev></italic></bold> spermatheca, <bold><italic><abbrev xmlns:xlink="http://www.w3.org/1999/xlink" xlink:title="septal stem" id="ABBRID0EUIAE" xlink:type="simple">Ss</abbrev></italic></bold> septal stalk. Scale bars: 0.1 mm (<bold>A–D</bold>).</p></caption><graphic xmlns:xlink="http://www.w3.org/1999/xlink" xlink:href="zookeys-945-085-g002.jpg" position="float" orientation="portrait" xlink:type="simple" id="oo_428130.jpg"><uri content-type="original_file" xlink:type="simple">https://binary.pensoft.net/fig/428130</uri></graphic></fig><p><bold>Male.</bold> Unknown.</p></tp:treatment-sec><tp:treatment-sec sec-type="distribution" id="SECID0EDJAE"><title>Distribution.</title><p>Only known from the type locality, Gansu, China (Fig. <xref ref-type="fig" rid="F10">10</xref>).</p></tp:treatment-sec><tp:treatment-sec><!--Section generated to contain objects referenced in tp:taxon-treatment.--><fig id="F10" position="float" orientation="portrait"><object-id xmlns:xlink="http://www.w3.org/1999/xlink" content-type="doi" xlink:type="simple">10.3897/zookeys.945.52287.figure10</object-id><object-id xmlns:xlink="http://www.w3.org/1999/xlink" content-type="arpha" xlink:type="simple">EAEA8BC4-2EE9-56BB-81AB-7DDB0F95968C</object-id><label>Figure 10.</label><caption><p>Type localities of <italic><tp:taxon-name><tp:taxon-name-part taxon-name-part-type="genus" reg="Alopecosa">Alopecosa</tp:taxon-name-part> <tp:taxon-name-part taxon-name-part-type="species" reg="disca">disca</tp:taxon-name-part></tp:taxon-name></italic> (circle), <italic><tp:taxon-name><tp:taxon-name-part taxon-name-part-type="genus" reg="Alopecosa">Alopecosa</tp:taxon-name-part> <tp:taxon-name-part taxon-name-part-type="species" reg="orbisaca">orbisaca</tp:taxon-name-part></tp:taxon-name></italic> (square), and <italic><tp:taxon-name><tp:taxon-name-part taxon-name-part-type="genus" reg="Alopecosa">Alopecosa</tp:taxon-name-part> <tp:taxon-name-part taxon-name-part-type="species" reg="wenxianensis">wenxianensis</tp:taxon-name-part></tp:taxon-name></italic> (triangle).</p></caption><graphic xmlns:xlink="http://www.w3.org/1999/xlink" xlink:href="zookeys-945-085-g010.jpg" position="float" orientation="portrait" xlink:type="simple" id="oo_428138.jpg"><uri content-type="original_file" xlink:type="simple">https://binary.pensoft.net/fig/428138</uri></graphic></fig></tp:treatment-sec><ref-list><ref id="B17"><mixed-citation xmlns:xlink="http://www.w3.org/1999/xlink" xlink:type="simple"><person-group><name name-style="western"><surname>Yin</surname><given-names>CM</given-names></name><name name-style="western"><surname>Peng</surname><given-names>XJ</given-names></name><name name-style="western"><surname>Xie</surname><given-names>LP</given-names></name><name name-style="western"><surname>Bao</surname><given-names>YH</given-names></name><name name-style="western"><surname>Wang</surname><given-names>JF</given-names></name></person-group> (<year>1997</year>) Lycosids in China (<tp:taxon-name><tp:taxon-name-part taxon-name-part-type="class">Arachnida</tp:taxon-name-part></tp:taxon-name>: <tp:taxon-name><tp:taxon-name-part taxon-name-part-type="order">Araneae</tp:taxon-name-part></tp:taxon-name>). Hunan Normal University Press, 317 pp. [in Chinese]</mixed-citation></ref><ref id="B13"><mixed-citation xmlns:xlink="http://www.w3.org/1999/xlink" xlink:type="simple"><person-group><name name-style="western"><surname>Song</surname><given-names>DX</given-names></name><name name-style="western"><surname>Zhu</surname><given-names>MS</given-names></name><name name-style="western"><surname>Chen</surname><given-names>J</given-names></name></person-group> (<year>1999</year>) <source>The spiders of China.</source><publisher-name>Hebei University of Science and Technology Publishing House</publisher-name>, <publisher-loc>Shijiazhuang</publisher-loc>, <size units="page">640 pp</size>.</mixed-citation></ref><ref id="B2"><mixed-citation xmlns:xlink="http://www.w3.org/1999/xlink" xlink:type="simple"><person-group><name name-style="western"><surname>Hu</surname><given-names>JL</given-names></name></person-group> (<year>2001</year>) <source>Spiders in Qinghai-Tibet Plateau of China.</source><publisher-name>Henan Science and Technology Publishing House</publisher-name>, <publisher-loc>Zhengzhou</publisher-loc>, <size units="page">658 pp</size>. [in Chinese]</mixed-citation></ref></ref-list></tp:taxon-treatment>
