# Supplementary material for: Redescription of holotypes of four Alopecosa species (Araneae, Lycosidae) from China
Source: Zookeys. 2020 Jul 3;945:85–97. doi: 10.3897/zookeys.945.52287 (PMC7351794; doi:10.3897/zookeys.945.52287)
Supplement: XML Treatment for Alopecosa orbisaca [file zookeys.945.52287-treatment3.xml]

<!DOCTYPE tp:taxon-treatment
  PUBLIC "-//TaxonX//DTD Taxonomic Treatment Publishing DTD v0 20100105//EN" "tax-treatment-NSO.dtd">
<tp:taxon-treatment xmlns:tp="http://www.plazi.org/taxpub"><tp:treatment-meta><kwd-group><label>Taxon classification</label><kwd><named-content xmlns:xlink="http://www.w3.org/1999/xlink" content-type="kingdom">Animalia</named-content></kwd><kwd><named-content xmlns:xlink="http://www.w3.org/1999/xlink" content-type="order">Araneae</named-content></kwd><kwd><named-content xmlns:xlink="http://www.w3.org/1999/xlink" content-type="family">Lycosidae</named-content></kwd></kwd-group><mixed-citation publication-type="journal"><person-group><name><surname>Tang</surname><given-names>Jia</given-names></name><name><surname>Xu</surname><given-names>Xiang</given-names></name><name><surname>Yin</surname><given-names>Haiqiang</given-names></name><name><surname>Marusik</surname><given-names>Yuri M.</given-names></name><name><surname>Huang</surname><given-names>Zongguang</given-names></name></person-group><article-title>Redescription of holotypes of four <italic><tp:taxon-name><tp:taxon-name-part taxon-name-part-type="genus" reg="Alopecosa">Alopecosa</tp:taxon-name-part></tp:taxon-name></italic> species (<tp:taxon-name><tp:taxon-name-part taxon-name-part-type="order">Araneae</tp:taxon-name-part></tp:taxon-name>, <tp:taxon-name><tp:taxon-name-part taxon-name-part-type="family">Lycosidae</tp:taxon-name-part></tp:taxon-name>) from China</article-title><source>Zookeys</source><day>03</day><month>7</month><year>2020</year><volume>945</volume><fpage>85</fpage><lpage>97</lpage><pub-id pub-id-type="doi">10.3897/zookeys.945.52287</pub-id></mixed-citation></tp:treatment-meta><tp:nomenclature><tp:taxon-name><object-id xmlns:xlink="http://www.w3.org/1999/xlink" content-type="arpha" xlink:type="simple">E202859B-67ED-54E6-B587-8FA054319586</object-id>
            <tp:taxon-name-part taxon-name-part-type="genus" reg="Alopecosa">Alopecosa</tp:taxon-name-part>
            <tp:taxon-name-part taxon-name-part-type="species" reg="orbisaca">orbisaca</tp:taxon-name-part>
          </tp:taxon-name><tp:taxon-authority>Peng, Yin, Zhang &amp; Kim, 1997</tp:taxon-authority><xref ref-type="fig" rid="F3">Figures 3</xref><xref ref-type="fig" rid="F4">, 4</xref><xref ref-type="fig" rid="F10">, 10</xref><tp:nomenclature-citation-list><tp:nomenclature-citation><tp:taxon-name>
                <tp:taxon-name-part taxon-name-part-type="genus" reg="Alopecosa">Alopecosa</tp:taxon-name-part> <tp:taxon-name-part taxon-name-part-type="species" reg="orbisaca">orbisaca</tp:taxon-name-part></tp:taxon-name><comment><xref ref-type="bibr" rid="B9">Peng et al. 1997</xref>: 41, figs 1–5 (♀); <xref ref-type="bibr" rid="B17">Yin et al. 1997</xref>: 70, fig. 30a–e (♀, republication of the original figures); <xref ref-type="bibr" rid="B13">Song et al., 1999</xref>: 317, fig. 187M (♀, republication of the original figure).</comment></tp:nomenclature-citation></tp:nomenclature-citation-list></tp:nomenclature><tp:treatment-sec sec-type="material" id="SECID0EYLAE"><title>Type.</title><p><bold><italic>Holotype</italic></bold> ♀ (<named-content xmlns:xlink="http://www.w3.org/1999/xlink" content-type="dwc:institutional_code" xlink:type="simple">HNU</named-content>, Lyco-<italic>Alop</italic>-0003-001): China, Qinghai Province, Xining City, <named-content xmlns:xlink="http://www.w3.org/1999/xlink" content-type="dwc:verbatimCoordinates" xlink:type="simple"><named-content content-type="geo-json" specific-use="{&#34;type&#34;:&#34;Point&#34;,&#34;coordinates&#34;:[101.800000,36.600000]}" id="NCID0ENMAE" xlink:type="simple">36°36'N, 101°48'E</named-content></named-content>, 1978.</p></tp:treatment-sec><tp:treatment-sec sec-type="diagnosis" id="SECID0ESMAE"><title>Diagnosis.</title><p>The female of this species is similar to that of <italic><tp:taxon-name><tp:taxon-name-part taxon-name-part-type="genus" reg="Alopecosa">Alopecosa</tp:taxon-name-part> <tp:taxon-name-part taxon-name-part-type="species" reg="zyuzini">zyuzini</tp:taxon-name-part></tp:taxon-name></italic> Logunov &amp; Marusik, 1995 in having a pair of separate anterior hoods and similar shape of septum. <italic><tp:taxon-name><tp:taxon-name-part taxon-name-part-type="genus" reg="Alopecosa">Alopecosa</tp:taxon-name-part> <tp:taxon-name-part taxon-name-part-type="species" reg="orbisaca">orbisaca</tp:taxon-name-part></tp:taxon-name></italic> can be separated from similar species by having large size (carapace 4.0 vs 2.85–3.58 in <italic><tp:taxon-name><tp:taxon-name-part taxon-name-part-type="genus" reg="Alopecosa">A.</tp:taxon-name-part> <tp:taxon-name-part taxon-name-part-type="species" reg="zyuzini">zyuzini</tp:taxon-name-part></tp:taxon-name></italic>), and wider stem of septum (septum wider than hood vs narrower than hood) (compare Fig. <xref ref-type="fig" rid="F3">3E</xref> and fig. 64-2 in <xref ref-type="bibr" rid="B2">Hu 2001</xref>).</p><fig id="F3" position="float" orientation="portrait"><object-id xmlns:xlink="http://www.w3.org/1999/xlink" content-type="doi" xlink:type="simple">10.3897/zookeys.945.52287.figure3</object-id><object-id xmlns:xlink="http://www.w3.org/1999/xlink" content-type="arpha" xlink:type="simple">BCB61430-430F-5FED-87FD-E32158B75D79</object-id><label>Figure 3.</label><caption><p><italic><tp:taxon-name><tp:taxon-name-part taxon-name-part-type="genus" reg="Alopecosa">Alopecosa</tp:taxon-name-part> <tp:taxon-name-part taxon-name-part-type="species" reg="orbisaca">orbisaca</tp:taxon-name-part></tp:taxon-name></italic> Peng, Yin, Zhang &amp; Kim, 1997, female. <bold>A</bold> Habitus, dorsal view <bold>B</bold> eyes, front view <bold>C</bold> chelicera, ventral view <bold>D</bold> sternum, ventral view <bold>E</bold> epigyne <bold>F</bold> vulva (right spermatheca lost). Abbreviations: <bold><italic><abbrev xmlns:xlink="http://www.w3.org/1999/xlink" xlink:title="copulatory duct" id="ABBRID0ECPAE" xlink:type="simple">Cd</abbrev></italic></bold> copulatory duct, <bold><italic><abbrev xmlns:xlink="http://www.w3.org/1999/xlink" xlink:title="hood" id="ABBRID0EIPAE" xlink:type="simple">Ho</abbrev></italic></bold> hood, <bold><italic><abbrev xmlns:xlink="http://www.w3.org/1999/xlink" xlink:title="septal base" id="ABBRID0EOPAE" xlink:type="simple">Sb</abbrev></italic></bold> septal base, <bold><italic><abbrev xmlns:xlink="http://www.w3.org/1999/xlink" xlink:title="spermatheca" id="ABBRID0EUPAE" xlink:type="simple">Sp</abbrev></italic></bold>-spermatheca, <bold><italic><abbrev xmlns:xlink="http://www.w3.org/1999/xlink" xlink:title="septal stem" id="ABBRID0E1PAE" xlink:type="simple">Ss</abbrev></italic></bold> septal stalk. Scale bars: 1 mm (<bold>A, B, D</bold>); 0.5 mm (<bold>C, E, F</bold>).</p></caption><graphic xmlns:xlink="http://www.w3.org/1999/xlink" xlink:href="zookeys-945-085-g003.jpg" position="float" orientation="portrait" xlink:type="simple" id="oo_428131.jpg"><uri content-type="original_file" xlink:type="simple">https://binary.pensoft.net/fig/428131</uri></graphic></fig></tp:treatment-sec><tp:treatment-sec sec-type="description" id="SECID0EHQAE"><title>Description.</title><p><bold><italic>Holotype</italic></bold> female. Body (Fig. <xref ref-type="fig" rid="F3">3A</xref>) length 9.20, carapace 4.00 long, 3.50 wide, abdomen 5.2 long, 3.20 wide (data from original description in <xref ref-type="bibr" rid="B9">Peng et al., 1997</xref>: 41). Carapace brown, with median pattern orange brown, short and about 1/4 width of thorax region. Cervical and radial grooves black brown, distinct. Pair of paraxial longitudinal bands brown, each band about 1/4 width of thorax region. Pair of lateral longitudinal bands also brown, however each band half of width of paraxial longitudinal band. Fovea long, linear, black. Cephalic region wide, with anterior margin about 3/4 width of thorax region. Anterior eye row straight, as wide as median one, posterior row widest. Eye sizes and interdistances (Fig. <xref ref-type="fig" rid="F3">3A, B</xref>): <abbrev xmlns:xlink="http://www.w3.org/1999/xlink" xlink:title="anterior median eye" id="ABBRID0E5QAE" xlink:type="simple">AME</abbrev> 0.14, <abbrev xmlns:xlink="http://www.w3.org/1999/xlink" xlink:title="anterior lateral eye" id="ABBRID0ECRAE" xlink:type="simple">ALE</abbrev> 0.16, <abbrev xmlns:xlink="http://www.w3.org/1999/xlink" xlink:title="posterior median eye" id="ABBRID0EGRAE" xlink:type="simple">PME</abbrev> 0.3, <abbrev xmlns:xlink="http://www.w3.org/1999/xlink" xlink:title="posterior lateral eye" id="ABBRID0EKRAE" xlink:type="simple">PLE</abbrev> 0.18; <abbrev xmlns:xlink="http://www.w3.org/1999/xlink" xlink:title="anterior median eye" id="ABBRID0EORAE" xlink:type="simple">AME</abbrev>-<abbrev xmlns:xlink="http://www.w3.org/1999/xlink" xlink:title="anterior median eye" id="ABBRID0ESRAE" xlink:type="simple">AME</abbrev> 0.13, <abbrev xmlns:xlink="http://www.w3.org/1999/xlink" xlink:title="anterior median eye" id="ABBRID0EWRAE" xlink:type="simple">AME</abbrev>-<abbrev xmlns:xlink="http://www.w3.org/1999/xlink" xlink:title="anterior lateral eye" id="ABBRID0E1RAE" xlink:type="simple">ALE</abbrev> 0.11, <abbrev xmlns:xlink="http://www.w3.org/1999/xlink" xlink:title="posterior median eye" id="ABBRID0E5RAE" xlink:type="simple">PME</abbrev>-<abbrev xmlns:xlink="http://www.w3.org/1999/xlink" xlink:title="posterior median eye" id="ABBRID0ECSAE" xlink:type="simple">PME</abbrev> 0.35, <abbrev xmlns:xlink="http://www.w3.org/1999/xlink" xlink:title="posterior median eye" id="ABBRID0EGSAE" xlink:type="simple">PME</abbrev>-<abbrev xmlns:xlink="http://www.w3.org/1999/xlink" xlink:title="posterior lateral eye" id="ABBRID0EKSAE" xlink:type="simple">PLE</abbrev> 0.51. Clypeus height 0.19. Chelicerae black, with 3 promarginal (the first one largest and the third one smallest) and 2 retromarginal teeth (Fig. <xref ref-type="fig" rid="F3">3C</xref>). Labium with the base black and the distal part yellow and endites black-brown. Sternum yellow-brown, <abbrev xmlns:xlink="http://www.w3.org/1999/xlink" xlink:title="sternum length" id="ABBRID0ESSAE" xlink:type="simple">STL</abbrev> 1.94, <abbrev xmlns:xlink="http://www.w3.org/1999/xlink" xlink:title="sternum width" id="ABBRID0EWSAE" xlink:type="simple">STW</abbrev> 1.81 (Fig. <xref ref-type="fig" rid="F3">3D</xref>). Palps and legs reddish brown, robust, no distinct annulus except for femur of palp with dark stripes dorsally. Leg measurements: I 9.80 (2.90, 3.20, 2.00, 1.70); II 8.70 (2.80, 2.70, 1.90, 1.30); III 8.70 (2.80, 2.70, 1.90, 1.30); IV 11.30 (3.10, 3.50, 2.80, 1.90) (data from original description by <xref ref-type="bibr" rid="B9">Peng et al. 1997</xref>: 41). Abdomen yellow-brown, with large, pale cardiac and 5 brown chevron patterns dorsally (Fig. <xref ref-type="fig" rid="F3">3A</xref>). Venter of abdomen grey brown.</p><p>Epigyne (Figs <xref ref-type="fig" rid="F3">3E, F</xref>, <xref ref-type="fig" rid="F4">4</xref>) wide than long, with septum as long as wide, stem gradually widening toward the base, lateral margins of septum strongly sclerotized; anterior part of atrium with a pair of hoods (<italic><abbrev xmlns:xlink="http://www.w3.org/1999/xlink" xlink:title="hood" id="ABBRID0ERTAE" xlink:type="simple">Ho</abbrev></italic>); anterior part of septum (or stem, <italic><abbrev xmlns:xlink="http://www.w3.org/1999/xlink" xlink:title="septal stem" id="ABBRID0EWTAE" xlink:type="simple">Ss</abbrev></italic>) about 1.5 times wider than hoods. Spermatheca (<italic><abbrev xmlns:xlink="http://www.w3.org/1999/xlink" xlink:title="spermatheca" id="ABBRID0E2TAE" xlink:type="simple">Sp</abbrev></italic>) divided distinctly into head and stalk, both of them with not smooth surface; a strong twist present at the connecting part between spermatheca and copulatory duct (<italic><abbrev xmlns:xlink="http://www.w3.org/1999/xlink" xlink:title="copulatory duct" id="ABBRID0EAUAE" xlink:type="simple">Cd</abbrev></italic>); copulatory duct long, ear-shaped.</p><fig id="F4" position="float" orientation="portrait"><object-id xmlns:xlink="http://www.w3.org/1999/xlink" content-type="doi" xlink:type="simple">10.3897/zookeys.945.52287.figure4</object-id><object-id xmlns:xlink="http://www.w3.org/1999/xlink" content-type="arpha" xlink:type="simple">B4FEFAFF-8878-5668-BF46-15A60265A5EC</object-id><label>Figure 4.</label><caption><p><italic><tp:taxon-name><tp:taxon-name-part taxon-name-part-type="genus" reg="Alopecosa">Alopecosa</tp:taxon-name-part> <tp:taxon-name-part taxon-name-part-type="species" reg="orbisaca">orbisaca</tp:taxon-name-part></tp:taxon-name></italic> Peng, Yin, Zhang &amp; Kim, 1997, female. <bold>A</bold> Epigyne <bold>B</bold> vulva. Abbreviations: <bold><italic><abbrev xmlns:xlink="http://www.w3.org/1999/xlink" xlink:title="atrium" id="ABBRID0E4UAE" xlink:type="simple">At</abbrev></italic></bold> atrium, <bold><italic><abbrev xmlns:xlink="http://www.w3.org/1999/xlink" xlink:title="copulatory duct" id="ABBRID0EDVAE" xlink:type="simple">Cd</abbrev></italic></bold> copulatory duct, <bold><italic><abbrev xmlns:xlink="http://www.w3.org/1999/xlink" xlink:title="fertilization duct" id="ABBRID0EJVAE" xlink:type="simple">Fd</abbrev></italic></bold> fertilization duct, <bold><italic><abbrev xmlns:xlink="http://www.w3.org/1999/xlink" xlink:title="hood" id="ABBRID0EPVAE" xlink:type="simple">Ho</abbrev></italic></bold> hood, <bold><italic><abbrev xmlns:xlink="http://www.w3.org/1999/xlink" xlink:title="septal base" id="ABBRID0EVVAE" xlink:type="simple">Sb</abbrev></italic></bold> septal base, <bold><italic><abbrev xmlns:xlink="http://www.w3.org/1999/xlink" xlink:title="spermatheca" id="ABBRID0E2VAE" xlink:type="simple">Sp</abbrev></italic></bold> spermatheca, <bold><italic><abbrev xmlns:xlink="http://www.w3.org/1999/xlink" xlink:title="septal stem" id="ABBRID0EBWAE" xlink:type="simple">Ss</abbrev></italic></bold> septal stalk. Scale bars: 0.1 mm.</p></caption><graphic xmlns:xlink="http://www.w3.org/1999/xlink" xlink:href="zookeys-945-085-g004.jpg" position="float" orientation="portrait" xlink:type="simple" id="oo_428132.jpg"><uri content-type="original_file" xlink:type="simple">https://binary.pensoft.net/fig/428132</uri></graphic></fig><p><bold>Male.</bold> Unknown.</p></tp:treatment-sec><tp:treatment-sec sec-type="distribution" id="SECID0EOWAE"><title>Distribution.</title><p>Only known from the type locality, Qinghai, China (Fig. <xref ref-type="fig" rid="F10">10</xref>).</p></tp:treatment-sec><tp:treatment-sec><!--Section generated to contain objects referenced in tp:taxon-treatment.--><fig id="F10" position="float" orientation="portrait"><object-id xmlns:xlink="http://www.w3.org/1999/xlink" content-type="doi" xlink:type="simple">10.3897/zookeys.945.52287.figure10</object-id><object-id xmlns:xlink="http://www.w3.org/1999/xlink" content-type="arpha" xlink:type="simple">EAEA8BC4-2EE9-56BB-81AB-7DDB0F95968C</object-id><label>Figure 10.</label><caption><p>Type localities of <italic><tp:taxon-name><tp:taxon-name-part taxon-name-part-type="genus" reg="Alopecosa">Alopecosa</tp:taxon-name-part> <tp:taxon-name-part taxon-name-part-type="species" reg="disca">disca</tp:taxon-name-part></tp:taxon-name></italic> (circle), <italic><tp:taxon-name><tp:taxon-name-part taxon-name-part-type="genus" reg="Alopecosa">Alopecosa</tp:taxon-name-part> <tp:taxon-name-part taxon-name-part-type="species" reg="orbisaca">orbisaca</tp:taxon-name-part></tp:taxon-name></italic> (square), and <italic><tp:taxon-name><tp:taxon-name-part taxon-name-part-type="genus" reg="Alopecosa">Alopecosa</tp:taxon-name-part> <tp:taxon-name-part taxon-name-part-type="species" reg="wenxianensis">wenxianensis</tp:taxon-name-part></tp:taxon-name></italic> (triangle).</p></caption><graphic xmlns:xlink="http://www.w3.org/1999/xlink" xlink:href="zookeys-945-085-g010.jpg" position="float" orientation="portrait" xlink:type="simple" id="oo_428138.jpg"><uri content-type="original_file" xlink:type="simple">https://binary.pensoft.net/fig/428138</uri></graphic></fig></tp:treatment-sec><ref-list><ref id="B9"><mixed-citation xmlns:xlink="http://www.w3.org/1999/xlink" xlink:type="simple"><person-group><name name-style="western"><surname>Peng</surname><given-names>XJ</given-names></name><name name-style="western"><surname>Yin</surname><given-names>CM</given-names></name><name name-style="western"><surname>Zhang</surname><given-names>YJ</given-names></name><name name-style="western"><surname>Kim</surname><given-names>JP</given-names></name></person-group> (<year>1997</year>) <article-title>Five new species of the family <tp:taxon-name><tp:taxon-name-part taxon-name-part-type="family">Lycosidae</tp:taxon-name-part></tp:taxon-name> from China (<tp:taxon-name><tp:taxon-name-part taxon-name-part-type="class">Arachnida</tp:taxon-name-part></tp:taxon-name>: <tp:taxon-name><tp:taxon-name-part taxon-name-part-type="order">Araneae</tp:taxon-name-part></tp:taxon-name>).</article-title><source>Korean Arachnology</source><volume>13</volume>(<issue>2</issue>): <fpage>41</fpage>–<lpage>49</lpage>.</mixed-citation></ref><ref id="B17"><mixed-citation xmlns:xlink="http://www.w3.org/1999/xlink" xlink:type="simple"><person-group><name name-style="western"><surname>Yin</surname><given-names>CM</given-names></name><name name-style="western"><surname>Peng</surname><given-names>XJ</given-names></name><name name-style="western"><surname>Xie</surname><given-names>LP</given-names></name><name name-style="western"><surname>Bao</surname><given-names>YH</given-names></name><name name-style="western"><surname>Wang</surname><given-names>JF</given-names></name></person-group> (<year>1997</year>) Lycosids in China (<tp:taxon-name><tp:taxon-name-part taxon-name-part-type="class">Arachnida</tp:taxon-name-part></tp:taxon-name>: <tp:taxon-name><tp:taxon-name-part taxon-name-part-type="order">Araneae</tp:taxon-name-part></tp:taxon-name>). Hunan Normal University Press, 317 pp. [in Chinese]</mixed-citation></ref><ref id="B13"><mixed-citation xmlns:xlink="http://www.w3.org/1999/xlink" xlink:type="simple"><person-group><name name-style="western"><surname>Song</surname><given-names>DX</given-names></name><name name-style="western"><surname>Zhu</surname><given-names>MS</given-names></name><name name-style="western"><surname>Chen</surname><given-names>J</given-names></name></person-group> (<year>1999</year>) <source>The spiders of China.</source><publisher-name>Hebei University of Science and Technology Publishing House</publisher-name>, <publisher-loc>Shijiazhuang</publisher-loc>, <size units="page">640 pp</size>.</mixed-citation></ref><ref id="B2"><mixed-citation xmlns:xlink="http://www.w3.org/1999/xlink" xlink:type="simple"><person-group><name name-style="western"><surname>Hu</surname><given-names>JL</given-names></name></person-group> (<year>2001</year>) <source>Spiders in Qinghai-Tibet Plateau of China.</source><publisher-name>Henan Science and Technology Publishing House</publisher-name>, <publisher-loc>Zhengzhou</publisher-loc>, <size units="page">658 pp</size>. [in Chinese]</mixed-citation></ref></ref-list></tp:taxon-treatment>
