# Supplementary material for: Redescription of holotypes of four Alopecosa species (Araneae, Lycosidae) from China
Source: Zookeys. 2020 Jul 3;945:85–97. doi: 10.3897/zookeys.945.52287 (PMC7351794; doi:10.3897/zookeys.945.52287)
Supplement: XML Treatment for Alopecosa wenxianensis [file zookeys.945.52287-treatment4.xml]

<!DOCTYPE tp:taxon-treatment
  PUBLIC "-//TaxonX//DTD Taxonomic Treatment Publishing DTD v0 20100105//EN" "tax-treatment-NSO.dtd">
<tp:taxon-treatment xmlns:tp="http://www.plazi.org/taxpub"><tp:treatment-meta><kwd-group><label>Taxon classification</label><kwd><named-content xmlns:xlink="http://www.w3.org/1999/xlink" content-type="kingdom">Animalia</named-content></kwd><kwd><named-content xmlns:xlink="http://www.w3.org/1999/xlink" content-type="order">Araneae</named-content></kwd><kwd><named-content xmlns:xlink="http://www.w3.org/1999/xlink" content-type="family">Lycosidae</named-content></kwd></kwd-group><mixed-citation publication-type="journal"><person-group><name><surname>Tang</surname><given-names>Jia</given-names></name><name><surname>Xu</surname><given-names>Xiang</given-names></name><name><surname>Yin</surname><given-names>Haiqiang</given-names></name><name><surname>Marusik</surname><given-names>Yuri M.</given-names></name><name><surname>Huang</surname><given-names>Zongguang</given-names></name></person-group><article-title>Redescription of holotypes of four <italic><tp:taxon-name><tp:taxon-name-part taxon-name-part-type="genus" reg="Alopecosa">Alopecosa</tp:taxon-name-part></tp:taxon-name></italic> species (<tp:taxon-name><tp:taxon-name-part taxon-name-part-type="order">Araneae</tp:taxon-name-part></tp:taxon-name>, <tp:taxon-name><tp:taxon-name-part taxon-name-part-type="family">Lycosidae</tp:taxon-name-part></tp:taxon-name>) from China</article-title><source>Zookeys</source><day>03</day><month>7</month><year>2020</year><volume>945</volume><fpage>85</fpage><lpage>97</lpage><pub-id pub-id-type="doi">10.3897/zookeys.945.52287</pub-id></mixed-citation></tp:treatment-meta><tp:nomenclature><tp:taxon-name><object-id xmlns:xlink="http://www.w3.org/1999/xlink" content-type="arpha" xlink:type="simple">601A5603-FFC8-545D-9360-AC40F750D6E9</object-id>
            <tp:taxon-name-part taxon-name-part-type="genus" reg="Alopecosa">Alopecosa</tp:taxon-name-part>
            <tp:taxon-name-part taxon-name-part-type="species" reg="wenxianensis">wenxianensis</tp:taxon-name-part>
          </tp:taxon-name><tp:taxon-authority>Tang, Yin &amp; Yang, 1997</tp:taxon-authority><xref ref-type="fig" rid="F5">Figures 5</xref><xref ref-type="fig" rid="F6">, 6</xref><xref ref-type="fig" rid="F7">, 7</xref><xref ref-type="fig" rid="F10">, 10</xref><tp:nomenclature-citation-list><tp:nomenclature-citation><tp:taxon-name>
                <tp:taxon-name-part taxon-name-part-type="genus" reg="Alopecosa">Alopecosa</tp:taxon-name-part> <tp:taxon-name-part taxon-name-part-type="species" reg="wenxianensis">wenxianensis</tp:taxon-name-part></tp:taxon-name><comment>Tang, Yin &amp; Yang in <xref ref-type="bibr" rid="B17">Yin et al. 1997</xref>: 75, fig. 33a–e (♂); <xref ref-type="bibr" rid="B15">Tang et al. 1998</xref>: 91, fig. 2a–e (♂); <xref ref-type="bibr" rid="B13">Song et al. 1999</xref>: 318, fig. 188J (♂, republication of the original figure).</comment></tp:nomenclature-citation></tp:nomenclature-citation-list></tp:nomenclature><tp:treatment-sec sec-type="material" id="SECID0EGZAE"><title>Type.</title><p><bold><italic>Holotype</italic></bold> ♂ (<named-content xmlns:xlink="http://www.w3.org/1999/xlink" content-type="dwc:institutional_code" xlink:type="simple">HNU</named-content>, Lyco-<italic>Alop</italic>-0001-001): China, Gansu Province, Longnan City, Wenxian County (<named-content xmlns:xlink="http://www.w3.org/1999/xlink" content-type="dwc:verbatimCoordinates" xlink:type="simple"><named-content content-type="geo-json" specific-use="{&#34;type&#34;:&#34;Point&#34;,&#34;coordinates&#34;:[104.100000,32.900000]}" id="NCID0E2ZAE" xlink:type="simple">32°54'N, 104°6'E</named-content></named-content>), Guanjiagou, 2.V.1992, leg. Yingqiu Tang.</p></tp:treatment-sec><tp:treatment-sec sec-type="diagnosis" id="SECID0EA1AE"><title>Diagnosis.</title><p>Male palp of this species (Figs <xref ref-type="fig" rid="F5">5E</xref>, <xref ref-type="fig" rid="F6">6</xref>, <xref ref-type="fig" rid="F7">7</xref>) is similar to that of <italic><tp:taxon-name><tp:taxon-name-part taxon-name-part-type="genus" reg="Alopecosa">A.</tp:taxon-name-part> <tp:taxon-name-part taxon-name-part-type="species" reg="xinjiangensis">xinjiangensis</tp:taxon-name-part></tp:taxon-name></italic> Hu &amp; Wu, 1989 by having sharply pointed tegular apophysis and differs by having relatively shorter tip of cymbium, rounded anterior edge of the tegular apophysis (vs almost straight) and tip of tegular apophysis located in mid part of the bulb (vs anterior 1/3) (<xref ref-type="bibr" rid="B3">Hu and Wu 1989</xref>: figs 162.5–6; <xref ref-type="bibr" rid="B6">Marusik et al. 2007</xref>: fig. 3).</p><fig id="F5" position="float" orientation="portrait"><object-id xmlns:xlink="http://www.w3.org/1999/xlink" content-type="doi" xlink:type="simple">10.3897/zookeys.945.52287.figure5</object-id><object-id xmlns:xlink="http://www.w3.org/1999/xlink" content-type="arpha" xlink:type="simple">943699E8-44D9-5858-B0AB-F4509B57DB93</object-id><label>Figure 5.</label><caption><p><italic><tp:taxon-name><tp:taxon-name-part taxon-name-part-type="genus" reg="Alopecosa">Alopecosa</tp:taxon-name-part> <tp:taxon-name-part taxon-name-part-type="species" reg="wenxianensis">wenxianensis</tp:taxon-name-part></tp:taxon-name></italic> Tang, Yin &amp; Yang, 1997, male. <bold>A</bold> Habitus, dorsal view <bold>B</bold> eyes, front view <bold>C</bold> chelicera, ventral view <bold>D</bold> sternum, ventral view <bold>E</bold> palp, ventral view (showing complete tibia). Scale bars: 1 mm (<bold>A</bold>); 0.5 mm (<bold>B, D</bold>); 0.1 mm (<bold>C, H</bold>).</p></caption><graphic xmlns:xlink="http://www.w3.org/1999/xlink" xlink:href="zookeys-945-085-g005.jpg" position="float" orientation="portrait" xlink:type="simple" id="oo_428133.jpg"><uri content-type="original_file" xlink:type="simple">https://binary.pensoft.net/fig/428133</uri></graphic></fig></tp:treatment-sec><tp:treatment-sec sec-type="description" id="SECID0EN3AE"><title>Description.</title><p>Body (Fig. <xref ref-type="fig" rid="F5">5A</xref>) length 7.9, carapace 4.4 long, 3.0 wide, abdomen 3.5 long, 2.2 wide (after <xref ref-type="bibr" rid="B17">Yin et al. 1997</xref>: 75). Carapace dark-brown, with median pattern yellow-brown and about 1/3 width of thorax region. Cervical groove and radial grooves distinct, slightly darker than body color. A pair of lateral longitudinal bands dark brown, each about 2/3 width of thorax region. Cephalic region with anterior margin about 1/3 width of thoracic part. Anterior eye row slightly recurved, slightly narrower than median one, posterior row widest. Ocular area covered with white setae; eye sizes and inter-distances (Fig. <xref ref-type="fig" rid="F5">5A, B</xref>): <abbrev xmlns:xlink="http://www.w3.org/1999/xlink" xlink:title="anterior median eye" id="ABBRID0E63AE" xlink:type="simple">AME</abbrev> 0.12, ALE0.13, <abbrev xmlns:xlink="http://www.w3.org/1999/xlink" xlink:title="posterior median eye" id="ABBRID0ED4AE" xlink:type="simple">PME</abbrev> 0.31, <abbrev xmlns:xlink="http://www.w3.org/1999/xlink" xlink:title="posterior lateral eye" id="ABBRID0EH4AE" xlink:type="simple">PLE</abbrev> 0.25; <abbrev xmlns:xlink="http://www.w3.org/1999/xlink" xlink:title="anterior median eye" id="ABBRID0EL4AE" xlink:type="simple">AME</abbrev>-<abbrev xmlns:xlink="http://www.w3.org/1999/xlink" xlink:title="anterior median eye" id="ABBRID0EP4AE" xlink:type="simple">AME</abbrev> 0.12, <abbrev xmlns:xlink="http://www.w3.org/1999/xlink" xlink:title="anterior median eye" id="ABBRID0ET4AE" xlink:type="simple">AME</abbrev>-<abbrev xmlns:xlink="http://www.w3.org/1999/xlink" xlink:title="anterior lateral eye" id="ABBRID0EX4AE" xlink:type="simple">ALE</abbrev> 0.1, <abbrev xmlns:xlink="http://www.w3.org/1999/xlink" xlink:title="posterior median eye" id="ABBRID0E24AE" xlink:type="simple">PME</abbrev>- <abbrev xmlns:xlink="http://www.w3.org/1999/xlink" xlink:title="posterior median eye" id="ABBRID0E64AE" xlink:type="simple">PME</abbrev> 0.31, <abbrev xmlns:xlink="http://www.w3.org/1999/xlink" xlink:title="posterior median eye" id="ABBRID0ED5AE" xlink:type="simple">PME</abbrev>-<abbrev xmlns:xlink="http://www.w3.org/1999/xlink" xlink:title="posterior lateral eye" id="ABBRID0EH5AE" xlink:type="simple">PLE</abbrev> 0.38. Clypeus height 0.09. Chelicerae brown, with blackish-grey patterns, and with 2 small promarginal and 2 large retromarginal teeth (Fig. <xref ref-type="fig" rid="F5">5C</xref>). Labium and endites yellow-brown. Sternum brown, with marginal lines darker, <abbrev xmlns:xlink="http://www.w3.org/1999/xlink" xlink:title="sternum length" id="ABBRID0EP5AE" xlink:type="simple">STL</abbrev> 1.3, <abbrev xmlns:xlink="http://www.w3.org/1999/xlink" xlink:title="sternum width" id="ABBRID0ET5AE" xlink:type="simple">STW</abbrev> 1.04 (Fig. <xref ref-type="fig" rid="F5">5D</xref>). Palp and legs brown, with black and gray patterns. Leg measurements: I 10.2 (2.8, 3.4, 2.5, 1.5); II 9. 80 (2.6, 3.4, 2.3, 1. 5); III 10. 0 (2.5, 3.3, 2.6, 1.6); IV 13.5 (3.7, 4.2, 3.8, 1.8) (after <xref ref-type="bibr" rid="B17">Yin et al., 1997</xref>: 75). Dorsum of abdomen dark brown, densely covered with setae. Cardiac mark about 1/3 abdomen length, black brown, with several yellow-brown transversal or oblique stripes on the sides of it. Venter of abdomen yellow-brown medially, and with irregular grey-black dots laterally.</p><p>Palp (Figs <xref ref-type="fig" rid="F5">5E</xref>, <xref ref-type="fig" rid="F6">6</xref>, <xref ref-type="fig" rid="F7">7</xref>). Cymbium brown, about 1.5 times longer than tibia, ca 1.8 times longer than wide, with the tip slightly swollen and covered with some strong setae. Bulb 1.25 times longer than wide; tegulum inclined at ca 50º angle and sperm duct (<italic><abbrev xmlns:xlink="http://www.w3.org/1999/xlink" xlink:title="sperm duct" id="ABBRID0EO6AE" xlink:type="simple">Sd</abbrev></italic>) at about 20°; tegular apophysis sharply pointed, with smoothly rounded anterior margin, tip directed at right angle to the axis of cymbium and located in the middle part of the bulb; palea subequal in size to the subtegulum, with almost undeveloped short and rounded synembolus (<italic><abbrev xmlns:xlink="http://www.w3.org/1999/xlink" xlink:title="synembolus" id="ABBRID0ET6AE" xlink:type="simple">Sy</abbrev></italic>); embolus hidden by the tegular apophysis and only tip visible in ventral view.</p><fig id="F6" position="float" orientation="portrait"><object-id xmlns:xlink="http://www.w3.org/1999/xlink" content-type="doi" xlink:type="simple">10.3897/zookeys.945.52287.figure6</object-id><object-id xmlns:xlink="http://www.w3.org/1999/xlink" content-type="arpha" xlink:type="simple">6AA0C511-13C4-5B26-BFF9-7D0FCFD6A7C3</object-id><label>Figure 6.</label><caption><p><italic><tp:taxon-name><tp:taxon-name-part taxon-name-part-type="genus" reg="Alopecosa">Alopecosa</tp:taxon-name-part> <tp:taxon-name-part taxon-name-part-type="species" reg="wenxianensis">wenxianensis</tp:taxon-name-part></tp:taxon-name></italic> Tang, Yin &amp; Yang, 1997, male. <bold>A</bold> Palp, ventral view <bold>B</bold> palp, ventral-retrolateral view <bold>C</bold> palp, retrolateral view. Abbreviations: <bold><italic><abbrev xmlns:xlink="http://www.w3.org/1999/xlink" xlink:title="tip of embolus" id="ABBRID0ETAAG" xlink:type="simple">Et</abbrev></italic></bold> tip of embolus, <bold><italic><abbrev xmlns:xlink="http://www.w3.org/1999/xlink" xlink:title="palea" id="ABBRID0EZAAG" xlink:type="simple">Pa</abbrev></italic></bold> palea, <bold><italic><abbrev xmlns:xlink="http://www.w3.org/1999/xlink" xlink:title="sperm duct" id="ABBRID0E6AAG" xlink:type="simple">Sd</abbrev></italic></bold> sperm duct, <bold><italic><abbrev xmlns:xlink="http://www.w3.org/1999/xlink" xlink:title="synembolus" id="ABBRID0EFBAG" xlink:type="simple">Sy</abbrev></italic></bold> synembolus, <bold><italic><abbrev xmlns:xlink="http://www.w3.org/1999/xlink" xlink:title="tegular apophysis" id="ABBRID0ELBAG" xlink:type="simple">Ta</abbrev></italic></bold> tegular apophysis. Scale bars: 0.1 mm.</p></caption><graphic xmlns:xlink="http://www.w3.org/1999/xlink" xlink:href="zookeys-945-085-g006.jpg" position="float" orientation="portrait" xlink:type="simple" id="oo_428134.jpg"><uri content-type="original_file" xlink:type="simple">https://binary.pensoft.net/fig/428134</uri></graphic></fig><fig id="F7" position="float" orientation="portrait"><object-id xmlns:xlink="http://www.w3.org/1999/xlink" content-type="doi" xlink:type="simple">10.3897/zookeys.945.52287.figure7</object-id><object-id xmlns:xlink="http://www.w3.org/1999/xlink" content-type="arpha" xlink:type="simple">D2D981C1-9C02-5245-ACB9-BB86FF6DD02F</object-id><label>Figure 7.</label><caption><p><italic><tp:taxon-name><tp:taxon-name-part taxon-name-part-type="genus" reg="Alopecosa">Alopecosa</tp:taxon-name-part> <tp:taxon-name-part taxon-name-part-type="species" reg="wenxianensis">wenxianensis</tp:taxon-name-part></tp:taxon-name></italic> Tang, Yin &amp; Yang, 1997, male. <bold>A</bold> palp, ventral view <bold>B</bold> same, retrolateral view. Abbreviations: <abbrev xmlns:xlink="http://www.w3.org/1999/xlink" xlink:title="embolus" id="ABBRID0ELCAG" xlink:type="simple">Em</abbrev>-embolus; <bold><italic><abbrev xmlns:xlink="http://www.w3.org/1999/xlink" xlink:title="tegular apophysis" id="ABBRID0ERCAG" xlink:type="simple">Ta</abbrev></italic></bold>-tegular apophysis; <bold><italic><abbrev xmlns:xlink="http://www.w3.org/1999/xlink" xlink:title="palea" id="ABBRID0EXCAG" xlink:type="simple">Pa</abbrev></italic></bold>-palea. Scale bars: 0.1 mm.</p></caption><graphic xmlns:xlink="http://www.w3.org/1999/xlink" xlink:href="zookeys-945-085-g007.jpg" position="float" orientation="portrait" xlink:type="simple" id="oo_428135.jpg"><uri content-type="original_file" xlink:type="simple">https://binary.pensoft.net/fig/428135</uri></graphic></fig><p><bold>Female.</bold> Unknown.</p></tp:treatment-sec><tp:treatment-sec sec-type="distribution" id="SECID0EEDAG"><title>Distribution.</title><p>Known only from the type locality, Gansu, China (Fig. <xref ref-type="fig" rid="F10">10</xref>).</p></tp:treatment-sec><tp:treatment-sec sec-type="remarks" id="SECID0EODAG"><title>Remarks.</title><p>Because the abdomen is wrinkled, several transversal or oblique stripes on the dorsum shown in Figure <xref ref-type="fig" rid="F5">5A</xref> are less clear than those shown in line drawings of the original description.</p></tp:treatment-sec><tp:treatment-sec><!--Section generated to contain objects referenced in tp:taxon-treatment.--><fig id="F10" position="float" orientation="portrait"><object-id xmlns:xlink="http://www.w3.org/1999/xlink" content-type="doi" xlink:type="simple">10.3897/zookeys.945.52287.figure10</object-id><object-id xmlns:xlink="http://www.w3.org/1999/xlink" content-type="arpha" xlink:type="simple">EAEA8BC4-2EE9-56BB-81AB-7DDB0F95968C</object-id><label>Figure 10.</label><caption><p>Type localities of <italic><tp:taxon-name><tp:taxon-name-part taxon-name-part-type="genus" reg="Alopecosa">Alopecosa</tp:taxon-name-part> <tp:taxon-name-part taxon-name-part-type="species" reg="disca">disca</tp:taxon-name-part></tp:taxon-name></italic> (circle), <italic><tp:taxon-name><tp:taxon-name-part taxon-name-part-type="genus" reg="Alopecosa">Alopecosa</tp:taxon-name-part> <tp:taxon-name-part taxon-name-part-type="species" reg="orbisaca">orbisaca</tp:taxon-name-part></tp:taxon-name></italic> (square), and <italic><tp:taxon-name><tp:taxon-name-part taxon-name-part-type="genus" reg="Alopecosa">Alopecosa</tp:taxon-name-part> <tp:taxon-name-part taxon-name-part-type="species" reg="wenxianensis">wenxianensis</tp:taxon-name-part></tp:taxon-name></italic> (triangle).</p></caption><graphic xmlns:xlink="http://www.w3.org/1999/xlink" xlink:href="zookeys-945-085-g010.jpg" position="float" orientation="portrait" xlink:type="simple" id="oo_428138.jpg"><uri content-type="original_file" xlink:type="simple">https://binary.pensoft.net/fig/428138</uri></graphic></fig></tp:treatment-sec><ref-list><ref id="B17"><mixed-citation xmlns:xlink="http://www.w3.org/1999/xlink" xlink:type="simple"><person-group><name name-style="western"><surname>Yin</surname><given-names>CM</given-names></name><name name-style="western"><surname>Peng</surname><given-names>XJ</given-names></name><name name-style="western"><surname>Xie</surname><given-names>LP</given-names></name><name name-style="western"><surname>Bao</surname><given-names>YH</given-names></name><name name-style="western"><surname>Wang</surname><given-names>JF</given-names></name></person-group> (<year>1997</year>) Lycosids in China (<tp:taxon-name><tp:taxon-name-part taxon-name-part-type="class">Arachnida</tp:taxon-name-part></tp:taxon-name>: <tp:taxon-name><tp:taxon-name-part taxon-name-part-type="order">Araneae</tp:taxon-name-part></tp:taxon-name>). Hunan Normal University Press, 317 pp. [in Chinese]</mixed-citation></ref><ref id="B15"><mixed-citation xmlns:xlink="http://www.w3.org/1999/xlink" xlink:type="simple"><person-group><name name-style="western"><surname>Tang</surname><given-names>YQ</given-names></name><name name-style="western"><surname>Yin</surname><given-names>CM</given-names></name><name name-style="western"><surname>Yang</surname><given-names>JT</given-names></name></person-group> (<year>1998</year>) <article-title>Three new species of family <tp:taxon-name><tp:taxon-name-part taxon-name-part-type="family">Lycosidae</tp:taxon-name-part></tp:taxon-name> from Gansu, China (<tp:taxon-name><tp:taxon-name-part taxon-name-part-type="order">Araneae</tp:taxon-name-part></tp:taxon-name>).</article-title><source>Journal of Lanzhou University Natural Sciences</source><volume>34</volume>: <fpage>90</fpage>–<lpage>93</lpage>.</mixed-citation></ref><ref id="B13"><mixed-citation xmlns:xlink="http://www.w3.org/1999/xlink" xlink:type="simple"><person-group><name name-style="western"><surname>Song</surname><given-names>DX</given-names></name><name name-style="western"><surname>Zhu</surname><given-names>MS</given-names></name><name name-style="western"><surname>Chen</surname><given-names>J</given-names></name></person-group> (<year>1999</year>) <source>The spiders of China.</source><publisher-name>Hebei University of Science and Technology Publishing House</publisher-name>, <publisher-loc>Shijiazhuang</publisher-loc>, <size units="page">640 pp</size>.</mixed-citation></ref><ref id="B3"><mixed-citation xmlns:xlink="http://www.w3.org/1999/xlink" xlink:type="simple"><person-group><name name-style="western"><surname>Hu</surname><given-names>JL</given-names></name><name name-style="western"><surname>Wu</surname><given-names>WG</given-names></name></person-group> (<year>1989</year>) <source>Spiders from agricultural regions of Xinjiang Uygur Autonomous Region, China.</source><publisher-name>Shandong University Publishing House</publisher-name>, <publisher-loc>Jinan</publisher-loc>, <size units="page">435 pp</size>.</mixed-citation></ref><ref id="B6"><mixed-citation xmlns:xlink="http://www.w3.org/1999/xlink" xlink:type="simple"><person-group><name name-style="western"><surname>Marusik</surname><given-names>YM</given-names></name><name name-style="western"><surname>Fritzén</surname><given-names>NR</given-names></name><name name-style="western"><surname>Song</surname><given-names>DX</given-names></name></person-group> (<year>2007</year>) <article-title>On spiders (<tp:taxon-name><tp:taxon-name-part taxon-name-part-type="order">Aranei</tp:taxon-name-part></tp:taxon-name>) collected in central Xinjiang, China.</article-title><source><tp:taxon-name><tp:taxon-name-part taxon-name-part-type="phylum">Arthropoda</tp:taxon-name-part></tp:taxon-name> Selecta</source><volume>15</volume>(<issue>3</issue>): <fpage>259</fpage>–<lpage>276</lpage>.</mixed-citation></ref></ref-list></tp:taxon-treatment>
