# Supplementary material for: Redescription of holotypes of four Alopecosa species (Araneae, Lycosidae) from China
Source: Zookeys. 2020 Jul 3;945:85–97. doi: 10.3897/zookeys.945.52287 (PMC7351794; doi:10.3897/zookeys.945.52287)
Supplement: XML Treatment for Alopecosa licenti [file zookeys.945.52287-treatment5.xml]

<!DOCTYPE tp:taxon-treatment
  PUBLIC "-//TaxonX//DTD Taxonomic Treatment Publishing DTD v0 20100105//EN" "tax-treatment-NSO.dtd">
<tp:taxon-treatment xmlns:tp="http://www.plazi.org/taxpub"><tp:treatment-meta><kwd-group><label>Taxon classification</label><kwd><named-content xmlns:xlink="http://www.w3.org/1999/xlink" content-type="kingdom">Animalia</named-content></kwd><kwd><named-content xmlns:xlink="http://www.w3.org/1999/xlink" content-type="order">Araneae</named-content></kwd><kwd><named-content xmlns:xlink="http://www.w3.org/1999/xlink" content-type="family">Lycosidae</named-content></kwd></kwd-group><mixed-citation publication-type="journal"><person-group><name><surname>Tang</surname><given-names>Jia</given-names></name><name><surname>Xu</surname><given-names>Xiang</given-names></name><name><surname>Yin</surname><given-names>Haiqiang</given-names></name><name><surname>Marusik</surname><given-names>Yuri M.</given-names></name><name><surname>Huang</surname><given-names>Zongguang</given-names></name></person-group><article-title>Redescription of holotypes of four <italic><tp:taxon-name><tp:taxon-name-part taxon-name-part-type="genus" reg="Alopecosa">Alopecosa</tp:taxon-name-part></tp:taxon-name></italic> species (<tp:taxon-name><tp:taxon-name-part taxon-name-part-type="order">Araneae</tp:taxon-name-part></tp:taxon-name>, <tp:taxon-name><tp:taxon-name-part taxon-name-part-type="family">Lycosidae</tp:taxon-name-part></tp:taxon-name>) from China</article-title><source>Zookeys</source><day>03</day><month>7</month><year>2020</year><volume>945</volume><fpage>85</fpage><lpage>97</lpage><pub-id pub-id-type="doi">10.3897/zookeys.945.52287</pub-id></mixed-citation></tp:treatment-meta><tp:nomenclature><tp:taxon-name><object-id xmlns:xlink="http://www.w3.org/1999/xlink" content-type="arpha" xlink:type="simple">E439D523-0408-5FDD-9AF6-5B670387119E</object-id>
            <tp:taxon-name-part taxon-name-part-type="genus" reg="Alopecosa">Alopecosa</tp:taxon-name-part>
            <tp:taxon-name-part taxon-name-part-type="species" reg="licenti">licenti</tp:taxon-name-part>
          </tp:taxon-name><tp:taxon-authority>(Schenkel, 1953)</tp:taxon-authority><xref ref-type="fig" rid="F8">Figures 8</xref><xref ref-type="fig" rid="F9">, 9</xref><tp:nomenclature-citation-list><tp:nomenclature-citation><tp:taxon-name>
                <tp:taxon-name-part taxon-name-part-type="genus" reg="Tarentula">Tarentula</tp:taxon-name-part> <tp:taxon-name-part taxon-name-part-type="species" reg="licenti">licenti</tp:taxon-name-part></tp:taxon-name><comment><xref ref-type="bibr" rid="B10">Schenkel 1953</xref>: 77, fig. 36 (♀).</comment></tp:nomenclature-citation><tp:nomenclature-citation><tp:taxon-name>
                <tp:taxon-name-part taxon-name-part-type="genus" reg="Tarentula">Tarentula</tp:taxon-name-part> <tp:taxon-name-part taxon-name-part-type="species" reg="argentata">argentata</tp:taxon-name-part></tp:taxon-name><comment><xref ref-type="bibr" rid="B11">Schenkel 1963</xref>: 306, fig. 174a, b (♂).</comment></tp:nomenclature-citation><tp:nomenclature-citation><tp:taxon-name>
                <tp:taxon-name-part taxon-name-part-type="genus" reg="Tarentula">Tarentula</tp:taxon-name-part> <tp:taxon-name-part taxon-name-part-type="species" reg="fenestrata">fenestrata</tp:taxon-name-part></tp:taxon-name><comment><xref ref-type="bibr" rid="B11">Schenkel 1963</xref>: 311, fig. 177 (♀).</comment></tp:nomenclature-citation><tp:nomenclature-citation><tp:taxon-name>
                <tp:taxon-name-part taxon-name-part-type="genus" reg="Tarentula">Tarentula</tp:taxon-name-part> <tp:taxon-name-part taxon-name-part-type="species" reg="fenestrata">fenestrata</tp:taxon-name-part> <tp:taxon-name-part taxon-name-part-type="subspecies" reg="pseudobarbipes">pseudobarbipes</tp:taxon-name-part></tp:taxon-name><comment><xref ref-type="bibr" rid="B11">Schenkel 1963</xref>: 312, fig. 178 (♀).</comment></tp:nomenclature-citation><tp:nomenclature-citation><tp:taxon-name>
                <tp:taxon-name-part taxon-name-part-type="genus" reg="Tarentula">Tarentula</tp:taxon-name-part> <tp:taxon-name-part taxon-name-part-type="species" reg="davidi">davidi</tp:taxon-name-part></tp:taxon-name><comment><xref ref-type="bibr" rid="B11">Schenkel 1963</xref>: 313, fig. 179 (♀).</comment></tp:nomenclature-citation><tp:nomenclature-citation><tp:taxon-name>
                <tp:taxon-name-part taxon-name-part-type="genus" reg="Tarentula">Tarentula</tp:taxon-name-part> <tp:taxon-name-part taxon-name-part-type="species" reg="orbiculata">orbiculata</tp:taxon-name-part></tp:taxon-name><comment><xref ref-type="bibr" rid="B11">Schenkel 1963</xref>: 315, fig. 180 (♀).</comment></tp:nomenclature-citation><tp:nomenclature-citation><tp:taxon-name>
                <tp:taxon-name-part taxon-name-part-type="genus" reg="Tarentula">Tarentula</tp:taxon-name-part> <tp:taxon-name-part taxon-name-part-type="species" reg="bipennis">bipennis</tp:taxon-name-part></tp:taxon-name><comment><xref ref-type="bibr" rid="B11">Schenkel 1963</xref>: 316, fig. 181 (♀).</comment></tp:nomenclature-citation><tp:nomenclature-citation><tp:taxon-name>
                <tp:taxon-name-part taxon-name-part-type="genus" reg="Alopecosa">Alopecosa</tp:taxon-name-part> <tp:taxon-name-part taxon-name-part-type="species" reg="xilinensis">xilinensis</tp:taxon-name-part></tp:taxon-name><comment>Peng, Yin, Zhang &amp; Kim 1997: 42, figs 6–9 (♀); <xref ref-type="bibr" rid="B17">Yin et al. 1997</xref>: 76, fig. 34a–d (♀, republication of figures from <xref ref-type="bibr" rid="B9">Peng et al. 1997</xref>); <xref ref-type="bibr" rid="B13">Song et al. 1999</xref>: 318, fig. 188D (♀, copy of fig. 30c in <xref ref-type="bibr" rid="B17">Yin et al. 1997</xref>), syn. nov. For complete list of references, see <xref ref-type="bibr" rid="B16">WSC (2020)</xref>.</comment></tp:nomenclature-citation></tp:nomenclature-citation-list></tp:nomenclature><tp:treatment-sec sec-type="material" id="SECID0E3JAG"><title>Material examined.</title><p><bold><italic>Holotype</italic></bold> ♀ of <italic><tp:taxon-name><tp:taxon-name-part taxon-name-part-type="genus" reg="Alopecosa">Alopecosa</tp:taxon-name-part> <tp:taxon-name-part taxon-name-part-type="species" reg="xilinensis">xilinensis</tp:taxon-name-part></tp:taxon-name></italic><xref ref-type="bibr" rid="B9">Peng et al., 1997</xref> (<named-content xmlns:xlink="http://www.w3.org/1999/xlink" content-type="dwc:institutional_code" xlink:type="simple">HNU</named-content>, Lyco-<italic>Alop</italic>-0002-001) from China, Inner Mongolia Autonomous Region, Xilinhot, <named-content xmlns:xlink="http://www.w3.org/1999/xlink" content-type="dwc:verbatimCoordinates" xlink:type="simple"><named-content content-type="geo-json" specific-use="{&#34;type&#34;:&#34;Point&#34;,&#34;coordinates&#34;:[116.100000,44.000000]}" id="NCID0EALAG" xlink:type="simple">44°N, 116°6'E</named-content></named-content>, 13–15.VII.1987, leg. Jiafu Wang; 3 ♀, Inner Mongolia, VII.1983, leg. Lita Wu.</p></tp:treatment-sec><tp:treatment-sec sec-type="remarks" id="SECID0EFLAG"><title>Remarks.</title><p>Copulatory ducts in the original description of the species are known short and stout (<xref ref-type="bibr" rid="B9">Peng et al. 1997</xref>: 42). In fact, they are long and slender, and the short and stout parts are stalks of the spermathecae (Figs <xref ref-type="fig" rid="F8">8F</xref>, <xref ref-type="fig" rid="F9">9B</xref>).</p><fig id="F8" position="float" orientation="portrait"><object-id xmlns:xlink="http://www.w3.org/1999/xlink" content-type="doi" xlink:type="simple">10.3897/zookeys.945.52287.figure8</object-id><object-id xmlns:xlink="http://www.w3.org/1999/xlink" content-type="arpha" xlink:type="simple">846AAD06-4CC3-52AF-9177-A50C9947AE95</object-id><label>Figure 8.</label><caption><p><italic><tp:taxon-name><tp:taxon-name-part taxon-name-part-type="genus" reg="Alopecosa">Alopecosa</tp:taxon-name-part> <tp:taxon-name-part taxon-name-part-type="species" reg="licenti">licenti</tp:taxon-name-part></tp:taxon-name></italic> (Schenkel, 1953), female. <bold>A</bold> Habitus, dorsal view <bold>B</bold> eyes, front view <bold>C</bold> Sternum, ventral view <bold>D</bold> Chelicera, ventral view <bold>E</bold> Epigyne <bold>F</bold> Vulva. Abbreviations: <bold><italic><abbrev xmlns:xlink="http://www.w3.org/1999/xlink" xlink:title="hood" id="ABBRID0EYMAG" xlink:type="simple">Ho</abbrev></italic></bold>-hood; <bold><italic><abbrev xmlns:xlink="http://www.w3.org/1999/xlink" xlink:title="septal base" id="ABBRID0E5MAG" xlink:type="simple">Sb</abbrev></italic></bold>-septal base; <bold><italic><abbrev xmlns:xlink="http://www.w3.org/1999/xlink" xlink:title="septal stem" id="ABBRID0EENAG" xlink:type="simple">Ss</abbrev></italic></bold>-septal stem. Scale bars: 1 mm (<bold>A–C</bold>); 0.5 mm (<bold>D</bold>); 0.1 mm (<bold>E, F</bold>).</p></caption><graphic xmlns:xlink="http://www.w3.org/1999/xlink" xlink:href="zookeys-945-085-g008.jpg" position="float" orientation="portrait" xlink:type="simple" id="oo_428136.jpg"><uri content-type="original_file" xlink:type="simple">https://binary.pensoft.net/fig/428136</uri></graphic></fig></tp:treatment-sec><tp:treatment-sec sec-type="comments" id="SECID0ETNAG"><title>Comments.</title><p>This species has the most synonyms of any Chinese <italic><tp:taxon-name><tp:taxon-name-part taxon-name-part-type="genus" reg="Alopecosa">Alopecosa</tp:taxon-name-part></tp:taxon-name></italic> due to variations of the shape of the epigyne. Some individuals have very narrow septum (<xref ref-type="bibr" rid="B10">Schenkel 1953</xref>: fig. 36; <xref ref-type="bibr" rid="B11">Schenkel 1963</xref>: figs 177, 179; <xref ref-type="bibr" rid="B17">Yin et al. 1997</xref>: fig. 29b; <xref ref-type="bibr" rid="B18">Zhu and Zhang 2011</xref>: fig. 183A) and some have slightly wide septum (<xref ref-type="bibr" rid="B11">Schenkel 1963</xref>: figs 178, 180, 181; <xref ref-type="bibr" rid="B12">Song 1986</xref>: fig. 14). The septum has a smooth posterior margin (<xref ref-type="bibr" rid="B10">Schenkel 1953</xref>: fig. 36; <xref ref-type="bibr" rid="B11">Schenkel 1963</xref>: figs 179–181; <xref ref-type="bibr" rid="B17">Yin et al. 1997</xref>: fig. 29b; <xref ref-type="bibr" rid="B18">Zhu and Zhang 2011</xref>: fig. 183) in some specimens. But in others, the posterior margin of the septum has a lip-shaped protrusion (<xref ref-type="bibr" rid="B11">Schenkel 1963</xref>: figs 177–178). The holotype of <italic><tp:taxon-name><tp:taxon-name-part taxon-name-part-type="genus" reg="Alopecosa">A.</tp:taxon-name-part> <tp:taxon-name-part taxon-name-part-type="species" reg="xilinensis">xilinensis</tp:taxon-name-part></tp:taxon-name></italic> has the same narrow septum as shown by <xref ref-type="bibr" rid="B11">Schenkel (1963</xref>: fig. 177) or by <xref ref-type="bibr" rid="B17">Yin et al. (1997</xref>: fig. 29b). It also has the same posterior margin of septum as shown by <xref ref-type="bibr" rid="B11">Schenkel (1963</xref>: fig. 178). The vulva of holotype of <italic><tp:taxon-name><tp:taxon-name-part taxon-name-part-type="genus" reg="Alopecosa">A.</tp:taxon-name-part> <tp:taxon-name-part taxon-name-part-type="species" reg="xilinensis">xilinensis</tp:taxon-name-part></tp:taxon-name></italic> is the same as figured by <xref ref-type="bibr" rid="B12">Song (1986</xref>: fig. 15), <xref ref-type="bibr" rid="B17">Yin et al. (1997</xref>: fig. 29c), and <xref ref-type="bibr" rid="B18">Zhu and Zhang (2011</xref>: fig. 183b). Accounting for the similarity of the epigyne and vulva of the holotypes of <italic><tp:taxon-name><tp:taxon-name-part taxon-name-part-type="genus" reg="Alopecosa">A.</tp:taxon-name-part> <tp:taxon-name-part taxon-name-part-type="species" reg="xilinensis">xilinensis</tp:taxon-name-part></tp:taxon-name></italic> and <italic><tp:taxon-name><tp:taxon-name-part taxon-name-part-type="genus" reg="Alopecosa">A.</tp:taxon-name-part> <tp:taxon-name-part taxon-name-part-type="species" reg="licenti">licenti</tp:taxon-name-part></tp:taxon-name></italic>, we consider these names to be synonyms.</p><fig id="F9" position="float" orientation="portrait"><object-id xmlns:xlink="http://www.w3.org/1999/xlink" content-type="doi" xlink:type="simple">10.3897/zookeys.945.52287.figure9</object-id><object-id xmlns:xlink="http://www.w3.org/1999/xlink" content-type="arpha" xlink:type="simple">9B92224E-0468-5F52-9EF8-44C43BEBC486</object-id><label>Figure 9.</label><caption><p><italic><tp:taxon-name><tp:taxon-name-part taxon-name-part-type="genus" reg="Alopecosa">Alopecosa</tp:taxon-name-part> <tp:taxon-name-part taxon-name-part-type="species" reg="licenti">licenti</tp:taxon-name-part></tp:taxon-name></italic> (Schenkel, 1953), female. <bold>A</bold> Epigyne <bold>B</bold> vulva. Abbreviations: <bold><italic><abbrev xmlns:xlink="http://www.w3.org/1999/xlink" xlink:title="copulatory duct" id="ABBRID0EJSAG" xlink:type="simple">Cd</abbrev></italic></bold>-copulatory duct; <bold><italic><abbrev xmlns:xlink="http://www.w3.org/1999/xlink" xlink:title="hood" id="ABBRID0EPSAG" xlink:type="simple">Ho</abbrev></italic></bold>-hood; <bold><italic><abbrev xmlns:xlink="http://www.w3.org/1999/xlink" xlink:title="septal base" id="ABBRID0EVSAG" xlink:type="simple">Sb</abbrev></italic></bold>-septal base; <bold><italic><abbrev xmlns:xlink="http://www.w3.org/1999/xlink" xlink:title="spermatheca" id="ABBRID0E2SAG" xlink:type="simple">Sp</abbrev></italic></bold>-spermathecae; <bold><italic><abbrev xmlns:xlink="http://www.w3.org/1999/xlink" xlink:title="septal stem" id="ABBRID0EBTAG" xlink:type="simple">Ss</abbrev></italic></bold>-septal stem. Scale bars: 0.1 mm.</p></caption><graphic xmlns:xlink="http://www.w3.org/1999/xlink" xlink:href="zookeys-945-085-g009.jpg" position="float" orientation="portrait" xlink:type="simple" id="oo_428137.jpg"><uri content-type="original_file" xlink:type="simple">https://binary.pensoft.net/fig/428137</uri></graphic></fig></tp:treatment-sec><tp:treatment-sec sec-type="distribution" id="SECID0EKTAG"><title>Distribution.</title><p>The species has a rather wide distribution in China, known from Gansu to Heilongjiang and south to Sichuan (<xref ref-type="bibr" rid="B18">Zhu and Zhang 2011</xref>; <xref ref-type="bibr" rid="B4">Li and Lin 2016</xref>). Besides China, this species is known from Tuva, Khabarovsk and Maritime provinces in Russia (<xref ref-type="bibr" rid="B7">Mikhailov 2013</xref>), Mongolia, and also Korea (<xref ref-type="bibr" rid="B16">WSC 2020</xref>).</p><fig id="F10" position="float" orientation="portrait"><object-id xmlns:xlink="http://www.w3.org/1999/xlink" content-type="doi" xlink:type="simple">10.3897/zookeys.945.52287.figure10</object-id><object-id xmlns:xlink="http://www.w3.org/1999/xlink" content-type="arpha" xlink:type="simple">EAEA8BC4-2EE9-56BB-81AB-7DDB0F95968C</object-id><label>Figure 10.</label><caption><p>Type localities of <italic><tp:taxon-name><tp:taxon-name-part taxon-name-part-type="genus" reg="Alopecosa">Alopecosa</tp:taxon-name-part> <tp:taxon-name-part taxon-name-part-type="species" reg="disca">disca</tp:taxon-name-part></tp:taxon-name></italic> (circle), <italic><tp:taxon-name><tp:taxon-name-part taxon-name-part-type="genus" reg="Alopecosa">Alopecosa</tp:taxon-name-part> <tp:taxon-name-part taxon-name-part-type="species" reg="orbisaca">orbisaca</tp:taxon-name-part></tp:taxon-name></italic> (square), and <italic><tp:taxon-name><tp:taxon-name-part taxon-name-part-type="genus" reg="Alopecosa">Alopecosa</tp:taxon-name-part> <tp:taxon-name-part taxon-name-part-type="species" reg="wenxianensis">wenxianensis</tp:taxon-name-part></tp:taxon-name></italic> (triangle).</p></caption><graphic xmlns:xlink="http://www.w3.org/1999/xlink" xlink:href="zookeys-945-085-g010.jpg" position="float" orientation="portrait" xlink:type="simple" id="oo_428138.jpg"><uri content-type="original_file" xlink:type="simple">https://binary.pensoft.net/fig/428138</uri></graphic></fig></tp:treatment-sec><ref-list><ref id="B10"><mixed-citation xmlns:xlink="http://www.w3.org/1999/xlink" xlink:type="simple"><person-group><name name-style="western"><surname>Schenkel</surname><given-names>E</given-names></name></person-group> (<year>1953</year>) <article-title>Chinesische <tp:taxon-name><tp:taxon-name-part taxon-name-part-type="superfamily">Arachnoidea</tp:taxon-name-part></tp:taxon-name> aus dem Museum Hoangho-Peiho in Tientsin.</article-title><source>Boletim do Museu Nacional do Rio de Janeiro (Nova Série, Zoologia)</source><volume>119</volume>: <fpage>1</fpage>–<lpage>108</lpage>.</mixed-citation></ref><ref id="B11"><mixed-citation xmlns:xlink="http://www.w3.org/1999/xlink" xlink:type="simple"><person-group><name name-style="western"><surname>Schenkel</surname><given-names>E</given-names></name></person-group> (<year>1963</year>) <article-title>Ostasiatische Spinnen aus dem Muséum d‘Histoire naturelle de Paris.</article-title><source>Mémoires du Muséum National d’Histoire Naturelle de Paris (A, Zoologie)</source><volume>25</volume>: <fpage>1</fpage>–<lpage>481</lpage>.</mixed-citation></ref><ref id="B17"><mixed-citation xmlns:xlink="http://www.w3.org/1999/xlink" xlink:type="simple"><person-group><name name-style="western"><surname>Yin</surname><given-names>CM</given-names></name><name name-style="western"><surname>Peng</surname><given-names>XJ</given-names></name><name name-style="western"><surname>Xie</surname><given-names>LP</given-names></name><name name-style="western"><surname>Bao</surname><given-names>YH</given-names></name><name name-style="western"><surname>Wang</surname><given-names>JF</given-names></name></person-group> (<year>1997</year>) Lycosids in China (<tp:taxon-name><tp:taxon-name-part taxon-name-part-type="class">Arachnida</tp:taxon-name-part></tp:taxon-name>: <tp:taxon-name><tp:taxon-name-part taxon-name-part-type="order">Araneae</tp:taxon-name-part></tp:taxon-name>). Hunan Normal University Press, 317 pp. [in Chinese]</mixed-citation></ref><ref id="B9"><mixed-citation xmlns:xlink="http://www.w3.org/1999/xlink" xlink:type="simple"><person-group><name name-style="western"><surname>Peng</surname><given-names>XJ</given-names></name><name name-style="western"><surname>Yin</surname><given-names>CM</given-names></name><name name-style="western"><surname>Zhang</surname><given-names>YJ</given-names></name><name name-style="western"><surname>Kim</surname><given-names>JP</given-names></name></person-group> (<year>1997</year>) <article-title>Five new species of the family <tp:taxon-name><tp:taxon-name-part taxon-name-part-type="family">Lycosidae</tp:taxon-name-part></tp:taxon-name> from China (<tp:taxon-name><tp:taxon-name-part taxon-name-part-type="class">Arachnida</tp:taxon-name-part></tp:taxon-name>: <tp:taxon-name><tp:taxon-name-part taxon-name-part-type="order">Araneae</tp:taxon-name-part></tp:taxon-name>).</article-title><source>Korean Arachnology</source><volume>13</volume>(<issue>2</issue>): <fpage>41</fpage>–<lpage>49</lpage>.</mixed-citation></ref><ref id="B13"><mixed-citation xmlns:xlink="http://www.w3.org/1999/xlink" xlink:type="simple"><person-group><name name-style="western"><surname>Song</surname><given-names>DX</given-names></name><name name-style="western"><surname>Zhu</surname><given-names>MS</given-names></name><name name-style="western"><surname>Chen</surname><given-names>J</given-names></name></person-group> (<year>1999</year>) <source>The spiders of China.</source><publisher-name>Hebei University of Science and Technology Publishing House</publisher-name>, <publisher-loc>Shijiazhuang</publisher-loc>, <size units="page">640 pp</size>.</mixed-citation></ref><ref id="B16"><mixed-citation xmlns:xlink="http://www.w3.org/1999/xlink" xlink:type="simple"><institution xlink:type="simple">World Spider Catalog</institution> (<year>2020</year>) World Spider Catalog. Natural History Museum Bern. Version 20.0. <ext-link xlink:type="simple" ext-link-type="uri" xlink:href="https://wsc.nmbe.ch/">https://wsc.nmbe.ch/</ext-link> [Accessed on: 2020-2-10]</mixed-citation></ref><ref id="B18"><mixed-citation xmlns:xlink="http://www.w3.org/1999/xlink" xlink:type="simple"><person-group><name name-style="western"><surname>Zhu</surname><given-names>MS</given-names></name><name name-style="western"><surname>Zhang</surname><given-names>BS</given-names></name></person-group> (<year>2011</year>) <source>Spider Fauna of Henan: <tp:taxon-name><tp:taxon-name-part taxon-name-part-type="class">Arachnida</tp:taxon-name-part></tp:taxon-name>: <tp:taxon-name><tp:taxon-name-part taxon-name-part-type="order">Araneae</tp:taxon-name-part></tp:taxon-name>.</source><publisher-name>Science Press</publisher-name>, <publisher-loc>Beijing</publisher-loc>, <size units="page">558 pp</size>. [in Chinese]</mixed-citation></ref><ref id="B12"><mixed-citation xmlns:xlink="http://www.w3.org/1999/xlink" xlink:type="simple"><person-group><name name-style="western"><surname>Song</surname><given-names>DX</given-names></name></person-group> (<year>1986</year>) <article-title>A revision of the Chinese wolf spiders of the genus <italic><tp:taxon-name><tp:taxon-name-part taxon-name-part-type="genus">Alopecosa</tp:taxon-name-part></tp:taxon-name></italic> described by Schenkel (<tp:taxon-name><tp:taxon-name-part taxon-name-part-type="order">Araneae</tp:taxon-name-part></tp:taxon-name>: <tp:taxon-name><tp:taxon-name-part taxon-name-part-type="family">Lycosidae</tp:taxon-name-part></tp:taxon-name>).</article-title><source>Sinozoologia</source><volume>4</volume>: <fpage>73</fpage>–<lpage>82</lpage>.</mixed-citation></ref><ref id="B4"><mixed-citation xmlns:xlink="http://www.w3.org/1999/xlink" xlink:type="simple"><person-group><name name-style="western"><surname>Li</surname><given-names>SQ</given-names></name><name name-style="western"><surname>Lin</surname><given-names>YC</given-names></name></person-group> (<year>2016</year>) <source>Species Catalogue of China. Volume 3. <tp:taxon-name><tp:taxon-name-part taxon-name-part-type="kingdom">Animalia</tp:taxon-name-part></tp:taxon-name>. Invertebrata (I). <tp:taxon-name><tp:taxon-name-part taxon-name-part-type="class">Arachnida</tp:taxon-name-part></tp:taxon-name>: <tp:taxon-name><tp:taxon-name-part taxon-name-part-type="order">Araneae</tp:taxon-name-part></tp:taxon-name>.</source><publisher-name>Science Press</publisher-name>, <publisher-loc>Beijing</publisher-loc>, <size units="page">578 pp</size>. [in Chinese]</mixed-citation></ref><ref id="B7"><mixed-citation xmlns:xlink="http://www.w3.org/1999/xlink" xlink:type="simple"><person-group><name name-style="western"><surname>Mikhailov</surname><given-names>KG</given-names></name></person-group> (<year>2013</year>) <article-title>The spiders (<tp:taxon-name><tp:taxon-name-part taxon-name-part-type="class">Arachnida</tp:taxon-name-part></tp:taxon-name>: <tp:taxon-name><tp:taxon-name-part taxon-name-part-type="order">Aranei</tp:taxon-name-part></tp:taxon-name>) of Russia and adjacent countries: a non-annotated checklist.</article-title><source><tp:taxon-name><tp:taxon-name-part taxon-name-part-type="phylum">Arthropoda</tp:taxon-name-part></tp:taxon-name> Selecta, Supplement</source><volume>3</volume>: <fpage>1</fpage>–<lpage>262</lpage>.</mixed-citation></ref></ref-list></tp:taxon-treatment>
